# Supplementary material for: Investigation of target sequencing of SARS-CoV-2 and immunogenic GWAS profiling in host cells of COVID-19 in Vietnam
Source: BMC Infect Dis. 2022 Jun 19;22:558. doi: 10.1186/s12879-022-07415-1 (PMC9206857; doi:10.1186/s12879-022-07415-1)
Supplement: Supplementary file 2 — Additional file 2. Table S1. SarsCov2Q2Q3: The number of sequences included in the Q3 and Q2 columns for each country. [file 12879_2022_7415_MOESM2_ESM.xlsx]

## Sheet: Sheet3
country	Scenarios	19A	21F (Iota)	21B (Kappa)	19B	21E (Theta)	21C (Epsilon)	20B	20D	20A	20G	21D (Eta)	20J (Gamma, V3)	21G (Lambda)	21A (Delta)	20I (Alpha, V1)	20C	20E (EU1)	20H (Beta, V2)	21H (Mu)	SUM
Bahrain	Q3	0	6	0	0	1	0	0	0	0	0	0	0	1	1	0	819	0	0	0	828
	Q2	7	35	2	0	0	0	1	0	0	0	0	4	2	10	0	158	0	0	0	219
Bangladesh	Q3	0	0	0	0	0	0	0	0	0	0	0	0	0	0	0	6	0	0	0	6
	Q2	0	3	1	0	0	0	0	0	0	0	0	0	0	30	0	95	0	0	0	129
Egypt	Q3	0	1	0	0	0	0	0	0	0	0	0	0	0	0	0	92	0	0	0	93
	Q2	8	19	10	0	0	0	11	0	0	0	0	0	145	0	32	0	0	0	0	225
Germany	Q3	15	281	30	0	108	0	0	5	7	0	0	0	7	6	0	12095	0	0	8	12562
	Q2	167	36705	260	2	407	28	9	49	14	7	2	52	368	548	4	2190	216	2	78	41108
India	Q3	0	0	0	0	0	0	0	0	0	0	0	0	0	0	0	181	0	0	0	181
	Q2	5	11	16	0	0	0	0	0	0	0	0	32	0	0	0	447	0	0	0	511
Italy	Q3	0	0	0	0	0	0	0	0	0	0	0	0	0	0	0	1	0	0	0	1
	Q2	0	0	0	0	0	0	0	0	0	0	0	0	0	0	0	0	10	0	0	10
Japan	Q3	0	0	0	0	0	0	0	0	0	0	0	0	0	0	0	1	0	0	0	1
	Q2	10	69	0	0	0	0	0	0	0	0	0	1	1	0	0	10	0	0	0	91
Kenya	Q3	0	0	0	0	0	0	0	0	0	0	0	0	0	0	0	11	0	0	0	11
	Q2	0	1	0	0	0	0	0	0	0	0	0	0	0	0	0	4	0	0	0	5
New Zealand	Q3	0	1	0	0	0	0	0	0	0	0	0	0	0	0	0	965	0	0	0	966
	Q2	1	36	1	0	3	0	0	0	0	0	0	2	3	5	0	15	0	0	0	66
Pakistan	Q3	0	3	0	0	0	0	0	0	0	0	0	0	0	0	0	73	0	0	0	76
	Q2	0	136	1	0	0	0	1	0	0	0	0	0	0	3	0	3	1	0	0	145
Slovakia	Q3	2	66	0	0	0	0	0	0	0	0	0	0	0	0	0	504	0	0	0	572
	Q2	1	1212	2	0	0	0	0	0	0	2	0	0	5	6	1	17	0	0	0	1246
Switzerland	Q3	62	209	12	0	30	1	0	17	0	12	0	0	2	3	10	14162	1	0	1	14522
	Q2	93	7922	62	1	78	6	1	8	4	30	0	1	96	61	0	288	14	0	4	8669
Thailand	Q3	0	1	0	0	0	0	0	0	0	0	0	0	0	0	0	13	0	0	0	14
	Q2	0	15	0	0	0	0	0	0	0	0	0	0	0	0	0	4	0	0	0	19
United Kingdom	Q3	6	130	1	0	2	0	0	0	0	14	0	0	1	4	1	200754	0	0	0	200913
	Q2	257	42413	38	0	92	4	29	3	21	2	2	146	79	119	1	59610	101	0	4	102921
USA	Q3	88	3569	606	13	1765	198	131	156	334	1943	5	1	28	21	46	302610	1	0	0	311515
	Q2	5469	101319	1645	2268	10782	15824	268	499	6152	1442	5448	137	194	953	12	13037	411	9	2	165871
Uzbekistan	Q3	0	0	0	0	0	0	0	0	0	0	0	0	0	0	0	7	0	0	0	7
	Q2	0	2	2	0	0	0	0	0	0	0	0	0	0	0	0	13	0	0	0	17
