# Supplementary material for: Investigation of target sequencing of SARS-CoV-2 and immunogenic GWAS profiling in host cells of COVID-19 in Vietnam
Source: BMC Infect Dis. 2022 Jun 19;22:558. doi: 10.1186/s12879-022-07415-1 (PMC9206857; doi:10.1186/s12879-022-07415-1)
Supplement: Supplementary file 3 — Additional file 3. Table S2. IL6 Gordon: The overlapping SNPs between IL6 gene set (Gordon et al.) with GWAS significant set (e.g., p-value < 5e-8). [file 12879_2022_7415_MOESM3_ESM.txt]

SNP	p_value	beta	gene	AF	REF	ALT	rsID
19-10349293-G-A	7.11e-09	7.18e-02	TYK2	6.41e-01	G	A	rs35251378
19-10351837-C-T	5.36e-09	7.23e-02	TYK2	6.43e-01	C	T	rs11085725
19-10351837-C-T	5.36e-09	7.23e-02	TYK2	6.43e-01	C	T	rs11085725
19-10351837-C-T	5.36e-09	7.23e-02	TYK2	6.43e-01	C	T	rs11085725
19-10351837-C-T	5.36e-09	7.23e-02	TYK2	6.43e-01	C	T	rs11085725
19-10351837-C-T	5.36e-09	7.23e-02	TYK2	6.43e-01	C	T	rs11085725
19-10355447-C-T	8.24e-12	8.15e-02	TYK2	6.47e-01	C	T	rs11085727
19-10355447-C-T	8.24e-12	8.15e-02	TYK2	6.47e-01	C	T	rs11085727
19-10355447-C-T	8.24e-12	8.15e-02	TYK2	6.47e-01	C	T	rs11085727
19-10355447-C-T	8.24e-12	8.15e-02	TYK2	6.47e-01	C	T	rs11085727
19-10364976-C-A	2.86e-11	7.77e-02	TYK2	6.20e-01	C	A	rs2304256
19-10364976-C-A	2.86e-11	7.77e-02	TYK2	6.20e-01	C	A	rs2304256
19-10364976-C-A	2.86e-11	7.77e-02	TYK2	6.20e-01	C	A	rs2304256
19-10364976-C-A	2.86e-11	7.77e-02	TYK2	6.20e-01	C	A	rs2304256
19-10366391-A-G	1.01e-10	7.56e-02	TYK2	6.21e-01	A	G	rs34725611
19-10366391-A-G	1.01e-10	7.56e-02	TYK2	6.21e-01	A	G	rs34725611
19-10366391-A-G	1.01e-10	7.56e-02	TYK2	6.21e-01	A	G	rs34725611
21-33261740-C-G	3.11e-16	9.79e-02	AP000295.1	6.33e-01	C	G	rs6517156
21-33262573-G-A	9.08e-16	9.72e-02	AP000295.1	6.35e-01	G	A	rs1131668
3-46198157-C-T	1.79e-22	1.85e-01	CCR1	4.10e-02	C	T	rs34378541
3-46198680-T-G	3.73e-22	1.84e-01	CCR1	4.10e-02	T	G	rs17282922
3-46199334-A-T	1.39e-14	1.24e-01	CCR1	4.20e-02	A	T	rs34611049
3-46200037-G-C	2.45e-16	1.38e-01	CCR1	4.20e-02	G	C	rs35111399
3-46200985-T-C	7.56e-19	1.57e-01	CCR1	4.10e-02	T	C	rs13082995
3-46201124-C-T	1.69e-18	1.56e-01	CCR1	4.10e-02	C	T	rs3136673
3-46201294-T-C	2.53e-15	1.26e-01	CCR1	4.20e-02	T	C	rs3136672
3-46202782-C-T	5.11e-14	1.55e-01	CCR1	6.60e-02	C	T	rs3774630
3-46205325-A-G	9.15e-23	1.89e-01	CCR1	3.10e-02	A	G	rs13095940
3-46205462-C-T	7.90e-23	1.89e-01	CCR1	3.10e-02	C	T	rs13096307
3-46205605-A-T	7.93e-23	1.89e-01	CCR1	3.10e-02	A	T	rs13096371
3-46205965-A-G	8.14e-23	1.89e-01	CCR1	3.10e-02	A	G	rs34865316
3-46206093-G-A	8.07e-23	1.89e-01	CCR1	3.10e-02	G	A	rs3176826
3-46206733-G-T	6.98e-23	1.89e-01	CCR1	3.10e-02	G	T	rs3176825
3-46206894-T-C	6.91e-23	1.89e-01	CCR1	3.10e-02	T	C	rs3176824
3-46208231-A-G	7.88e-23	1.89e-01	CCR1	3.10e-02	A	G	rs34423195
3-46208438-A-T	2.78e-22	1.89e-01	CCR1	3.40e-02	A	T	rs3181080
3-46208517-G-A	8.48e-23	1.89e-01	CCR1	3.10e-02	G	A	rs34919616
3-46208883-T-C	1.11e-16	1.40e-01	CCR1	3.20e-02	T	C	rs41432345
3-46209093-A-C	3.87e-23	1.90e-01	CCR1	3.10e-02	A	C	rs3181078
3-46209242-C-T	4.55e-22	1.86e-01	CCR1	3.10e-02	C	T	rs3181076
3-46209308-A-G	8.38e-23	1.89e-01	CCR1	3.10e-02	A	G	rs35354367
3-46211014-G-C	9.28e-23	1.89e-01	CCR1	3.10e-02	G	C	rs34280313
3-46211723-T-C	1.46e-22	1.88e-01	CCR1	3.10e-02	T	C	rs13070099
3-46212108-C-G	6.24e-23	1.90e-01	CCR1	3.10e-02	C	G	rs34047458
3-46212116-A-C	1.40e-22	1.88e-01	CCR1	3.10e-02	A	C	rs35429781
3-46212298-T-C	3.18e-16	1.38e-01	CCR1	3.20e-02	T	C	rs13075270
3-46212321-G-A	1.88e-22	1.88e-01	CCR1	3.10e-02	G	A	rs13095946
3-46212488-A-C	3.43e-11	1.10e-01	CCR1	3.20e-02	A	C	rs34376347
3-46213300-T-C	9.71e-19	1.59e-01	CCR1	3.20e-02	T	C	rs13092160
