# Supplementary material for: Investigation of target sequencing of SARS-CoV-2 and immunogenic GWAS profiling in host cells of COVID-19 in Vietnam
Source: BMC Infect Dis. 2022 Jun 19;22:558. doi: 10.1186/s12879-022-07415-1 (PMC9206857; doi:10.1186/s12879-022-07415-1)
Supplement: Supplementary file 5 — Additional file 5. Table S4. Interferon Hadjadj: The overlapping SNPs between Interferon gene set (Hadjadj et al.) with GWAS significant set. [file 12879_2022_7415_MOESM5_ESM.txt]

SNP	p_value	beta	gene	AF	REF	ALT	rsID
19-10349293-G-A	7.11e-09	7.18e-02	TYK2	6.41e-01	G	A	rs35251378
19-10351837-C-T	5.36e-09	7.23e-02	TYK2	6.43e-01	C	T	rs11085725
19-10351837-C-T	5.36e-09	7.23e-02	TYK2	6.43e-01	C	T	rs11085725
19-10351837-C-T	5.36e-09	7.23e-02	TYK2	6.43e-01	C	T	rs11085725
19-10351837-C-T	5.36e-09	7.23e-02	TYK2	6.43e-01	C	T	rs11085725
19-10351837-C-T	5.36e-09	7.23e-02	TYK2	6.43e-01	C	T	rs11085725
19-10355447-C-T	8.24e-12	8.15e-02	TYK2	6.47e-01	C	T	rs11085727
19-10355447-C-T	8.24e-12	8.15e-02	TYK2	6.47e-01	C	T	rs11085727
19-10355447-C-T	8.24e-12	8.15e-02	TYK2	6.47e-01	C	T	rs11085727
19-10355447-C-T	8.24e-12	8.15e-02	TYK2	6.47e-01	C	T	rs11085727
19-10364976-C-A	2.86e-11	7.77e-02	TYK2	6.20e-01	C	A	rs2304256
19-10364976-C-A	2.86e-11	7.77e-02	TYK2	6.20e-01	C	A	rs2304256
19-10364976-C-A	2.86e-11	7.77e-02	TYK2	6.20e-01	C	A	rs2304256
19-10364976-C-A	2.86e-11	7.77e-02	TYK2	6.20e-01	C	A	rs2304256
19-10366391-A-G	1.01e-10	7.56e-02	TYK2	6.21e-01	A	G	rs34725611
19-10366391-A-G	1.01e-10	7.56e-02	TYK2	6.21e-01	A	G	rs34725611
19-10366391-A-G	1.01e-10	7.56e-02	TYK2	6.21e-01	A	G	rs34725611
21-33216965-A-G	2.90e-08	7.05e-02	None	7.60e-01	A	G	rs9978523
21-33217506-A-G	2.32e-12	8.80e-02	None	6.11e-01	A	G	rs56079299
21-33218318-A-G	9.90e-12	8.70e-02	None	6.12e-01	A	G	rs62226130
21-33220817-T-C	6.48e-13	8.22e-02	None	7.64e-01	T	C	rs2186277
21-33220845-T-G	1.88e-12	8.85e-02	None	6.14e-01	T	G	rs2186278
21-33221269-G-C	1.69e-14	8.47e-02	None	7.63e-01	G	C	rs2186317
21-33221368-T-A	1.24e-12	8.93e-02	None	6.13e-01	T	A	rs62226131
21-33221405-T-A	1.43e-15	9.66e-02	None	6.13e-01	T	A	rs62226132
21-33222950-A-G	4.71e-09	7.54e-02	None	7.62e-01	A	G	rs12482968
21-33224445-C-T	1.58e-15	9.64e-02	None	6.06e-01	C	T	rs62226152
21-33226080-A-C	1.35e-14	8.47e-02	AP000295.1	7.68e-01	A	C	rs1476415
21-33226080-A-C	1.35e-14	8.47e-02	AP000295.1	7.68e-01	A	C	rs1476415
21-33226779-G-A	7.19e-16	9.71e-02	AP000295.1	6.06e-01	G	A	rs4553897
21-33226779-G-A	7.19e-16	9.71e-02	AP000295.1	6.06e-01	G	A	rs4553897
21-33228203-G-T	5.83e-16	9.67e-02	AP000295.1	6.06e-01	G	T	rs12627039
21-33228203-G-T	5.83e-16	9.67e-02	AP000295.1	6.06e-01	G	T	rs12627039
21-33229941-T-G	1.70e-15	8.81e-02	AP000295.1	7.65e-01	T	G	rs9975738
21-33229941-T-G	1.70e-15	8.81e-02	AP000295.1	7.65e-01	T	G	rs9975738
21-33229941-T-G	1.70e-15	8.81e-02	AP000295.1	7.65e-01	T	G	rs9975738
21-33230000-C-A	5.24e-20	1.04e-01	AP000295.1	6.13e-01	C	A	rs17860115
21-33230000-C-A	5.24e-20	1.04e-01	AP000295.1	6.13e-01	C	A	rs17860115
21-33230000-C-A	5.24e-20	1.04e-01	AP000295.1	6.13e-01	C	A	rs17860115
21-33230000-C-A	5.24e-20	1.04e-01	AP000295.1	6.13e-01	C	A	rs17860115
21-33230629-T-C	3.38e-20	1.04e-01	AP000295.1	6.13e-01	T	C	rs12482556
21-33230629-T-C	3.38e-20	1.04e-01	AP000295.1	6.13e-01	T	C	rs12482556
21-33230629-T-C	3.38e-20	1.04e-01	AP000295.1	6.13e-01	T	C	rs12482556
21-33230944-C-G	4.14e-20	1.04e-01	AP000295.1	6.13e-01	C	G	rs11088247
21-33230944-C-G	4.14e-20	1.04e-01	AP000295.1	6.13e-01	C	G	rs11088247
21-33230944-C-G	4.14e-20	1.04e-01	AP000295.1	6.13e-01	C	G	rs11088247
21-33231575-C-A	9.50e-10	7.11e-02	AP000295.1	7.51e-01	C	A	rs2248202
21-33231575-C-A	9.50e-10	7.11e-02	AP000295.1	7.51e-01	C	A	rs2248202
21-33231575-C-A	9.50e-10	7.11e-02	AP000295.1	7.51e-01	C	A	rs2248202
21-33232252-G-A	5.75e-20	1.04e-01	AP000295.1	6.13e-01	G	A	rs2300370
21-33232252-G-A	5.75e-20	1.04e-01	AP000295.1	6.13e-01	G	A	rs2300370
21-33232252-G-A	5.75e-20	1.04e-01	AP000295.1	6.13e-01	G	A	rs2300370
21-33233473-C-T	1.75e-16	9.68e-02	AP000295.1	6.00e-01	C	T	rs2248420
21-33233473-C-T	1.75e-16	9.68e-02	AP000295.1	6.00e-01	C	T	rs2248420
21-33233473-C-T	1.75e-16	9.68e-02	AP000295.1	6.00e-01	C	T	rs2248420
21-33234329-A-C	3.29e-20	1.04e-01	AP000295.1	6.13e-01	A	C	rs2834154
21-33234329-A-C	3.29e-20	1.04e-01	AP000295.1	6.13e-01	A	C	rs2834154
21-33234329-A-C	3.29e-20	1.04e-01	AP000295.1	6.13e-01	A	C	rs2834154
21-33234918-A-G	6.06e-09	6.85e-02	AP000295.1	7.56e-01	A	G	rs6517152
21-33234918-A-G	6.06e-09	6.85e-02	AP000295.1	7.56e-01	A	G	rs6517152
21-33234918-A-G	6.06e-09	6.85e-02	AP000295.1	7.56e-01	A	G	rs6517152
21-33235131-G-A	7.84e-20	1.03e-01	AP000295.1	6.13e-01	G	A	rs6517153
21-33235131-G-A	7.84e-20	1.03e-01	AP000295.1	6.13e-01	G	A	rs6517153
21-33235131-G-A	7.84e-20	1.03e-01	AP000295.1	6.13e-01	G	A	rs6517153
21-33235565-C-G	9.71e-17	9.75e-02	AP000295.1	6.00e-01	C	G	rs17860142
21-33235565-C-G	9.71e-17	9.75e-02	AP000295.1	6.00e-01	C	G	rs17860142
21-33235565-C-G	9.71e-17	9.75e-02	AP000295.1	6.00e-01	C	G	rs17860142
21-33237200-G-A	9.55e-16	9.41e-02	AP000295.1	6.00e-01	G	A	rs3153
21-33237200-G-A	9.55e-16	9.41e-02	AP000295.1	6.00e-01	G	A	rs3153
21-33237200-G-A	9.55e-16	9.41e-02	AP000295.1	6.00e-01	G	A	rs3153
21-33237291-T-G	1.28e-15	8.77e-02	AP000295.1	7.54e-01	T	G	rs1137779
21-33237291-T-G	1.28e-15	8.77e-02	AP000295.1	7.54e-01	T	G	rs1137779
21-33237291-T-G	1.28e-15	8.77e-02	AP000295.1	7.54e-01	T	G	rs1137779
21-33237639-A-G	1.70e-19	1.02e-01	AP000295.1	6.13e-01	A	G	rs9636867
21-33237639-A-G	1.70e-19	1.02e-01	AP000295.1	6.13e-01	A	G	rs9636867
21-33237639-A-G	1.70e-19	1.02e-01	AP000295.1	6.13e-01	A	G	rs9636867
21-33238182-T-C	2.81e-16	8.87e-02	AP000295.1	7.54e-01	T	C	rs1131964
21-33238182-T-C	2.81e-16	8.87e-02	AP000295.1	7.54e-01	T	C	rs1131964
21-33238182-T-C	2.81e-16	8.87e-02	AP000295.1	7.54e-01	T	C	rs1131964
21-33239013-C-T	8.59e-16	9.42e-02	AP000295.1	6.00e-01	C	T	rs12482014
21-33239013-C-T	8.59e-16	9.42e-02	AP000295.1	6.00e-01	C	T	rs12482014
21-33239013-C-T	8.59e-16	9.42e-02	AP000295.1	6.00e-01	C	T	rs12482014
21-33239240-T-C	5.90e-16	9.44e-02	AP000295.1	5.99e-01	T	C	rs12482193
21-33239240-T-C	5.90e-16	9.44e-02	AP000295.1	5.99e-01	T	C	rs12482193
21-33239240-T-C	5.90e-16	9.44e-02	AP000295.1	5.99e-01	T	C	rs12482193
21-33239266-C-G	6.55e-19	1.02e-01	AP000295.1	6.13e-01	C	G	rs12482060
21-33239266-C-G	6.55e-19	1.02e-01	AP000295.1	6.13e-01	C	G	rs12482060
21-33239266-C-G	6.55e-19	1.02e-01	AP000295.1	6.13e-01	C	G	rs12482060
21-33239425-C-T	6.09e-16	9.46e-02	AP000295.1	6.00e-01	C	T	rs17860165
21-33239425-C-T	6.09e-16	9.46e-02	AP000295.1	6.00e-01	C	T	rs17860165
21-33239425-C-T	6.09e-16	9.46e-02	AP000295.1	6.00e-01	C	T	rs17860165
21-33239687-A-G	4.50e-15	8.72e-02	AP000295.1	7.55e-01	A	G	rs8127500
21-33239687-A-G	4.50e-15	8.72e-02	AP000295.1	7.55e-01	A	G	rs8127500
21-33239687-A-G	4.50e-15	8.72e-02	AP000295.1	7.55e-01	A	G	rs8127500
21-33240996-A-G	5.04e-19	1.00e-01	AP000295.1	6.13e-01	A	G	rs17860169
21-33240996-A-G	5.04e-19	1.00e-01	AP000295.1	6.13e-01	A	G	rs17860169
21-33240996-A-G	5.04e-19	1.00e-01	AP000295.1	6.13e-01	A	G	rs17860169
21-33240996-A-G	5.04e-19	1.00e-01	AP000295.1	6.13e-01	A	G	rs17860169
21-33241950-T-G	1.36e-18	9.92e-02	AP000295.1	6.12e-01	T	G	chr21:33241950:T:G
21-33241950-T-G	1.36e-18	9.92e-02	AP000295.1	6.12e-01	T	G	chr21:33241950:T:G
21-33241950-T-G	1.36e-18	9.92e-02	AP000295.1	6.12e-01	T	G	chr21:33241950:T:G
21-33241950-T-G	1.36e-18	9.92e-02	AP000295.1	6.12e-01	T	G	chr21:33241950:T:G
21-33241950-T-G	1.36e-18	9.92e-02	AP000295.1	6.12e-01	T	G	chr21:33241950:T:G
21-33242529-G-A	1.03e-20	-1.05e-01	AP000295.1	3.87e-01	G	A	rs9976829
21-33242529-G-A	1.03e-20	-1.05e-01	AP000295.1	3.87e-01	G	A	rs9976829
21-33242529-G-A	1.03e-20	-1.05e-01	AP000295.1	3.87e-01	G	A	rs9976829
21-33242529-G-A	1.03e-20	-1.05e-01	AP000295.1	3.87e-01	G	A	rs9976829
21-33242682-G-C	2.60e-13	-9.39e-02	AP000295.1	3.85e-01	G	C	chr21:33242682:G:C
21-33242682-G-C	2.60e-13	-9.39e-02	AP000295.1	3.85e-01	G	C	chr21:33242682:G:C
21-33242682-G-C	2.60e-13	-9.39e-02	AP000295.1	3.85e-01	G	C	chr21:33242682:G:C
21-33242682-G-C	2.60e-13	-9.39e-02	AP000295.1	3.85e-01	G	C	chr21:33242682:G:C
21-33242905-T-C	4.07e-21	-1.07e-01	AP000295.1	3.86e-01	T	C	rs13050728
21-33242905-T-C	4.07e-21	-1.07e-01	AP000295.1	3.86e-01	T	C	rs13050728
21-33242905-T-C	4.07e-21	-1.07e-01	AP000295.1	3.86e-01	T	C	rs13050728
21-33242905-T-C	4.07e-21	-1.07e-01	AP000295.1	3.86e-01	T	C	rs13050728
21-33244240-A-G	2.93e-17	-9.89e-02	AP000295.1	4.00e-01	A	G	rs2834157
21-33244240-A-G	2.93e-17	-9.89e-02	AP000295.1	4.00e-01	A	G	rs2834157
21-33244240-A-G	2.93e-17	-9.89e-02	AP000295.1	4.00e-01	A	G	rs2834157
21-33244240-A-G	2.93e-17	-9.89e-02	AP000295.1	4.00e-01	A	G	rs2834157
21-33244618-C-A	1.32e-20	-1.05e-01	AP000295.1	3.82e-01	C	A	rs2236756
21-33244618-C-A	1.32e-20	-1.05e-01	AP000295.1	3.82e-01	C	A	rs2236756
21-33244618-C-A	1.32e-20	-1.05e-01	AP000295.1	3.82e-01	C	A	rs2236756
21-33244618-C-A	1.32e-20	-1.05e-01	AP000295.1	3.82e-01	C	A	rs2236756
21-33244908-T-C	9.98e-17	-9.72e-02	AP000295.1	3.88e-01	T	C	rs2834158
21-33244908-T-C	9.98e-17	-9.72e-02	AP000295.1	3.88e-01	T	C	rs2834158
21-33244908-T-C	9.98e-17	-9.72e-02	AP000295.1	3.88e-01	T	C	rs2834158
21-33244908-T-C	9.98e-17	-9.72e-02	AP000295.1	3.88e-01	T	C	rs2834158
21-33245424-A-G	4.46e-21	-1.06e-01	AP000295.1	3.88e-01	A	G	rs2252639
21-33245424-A-G	4.46e-21	-1.06e-01	AP000295.1	3.88e-01	A	G	rs2252639
21-33245424-A-G	4.46e-21	-1.06e-01	AP000295.1	3.88e-01	A	G	rs2252639
21-33245424-A-G	4.46e-21	-1.06e-01	AP000295.1	3.88e-01	A	G	rs2252639
21-33245645-A-T	4.20e-21	-1.06e-01	AP000295.1	3.88e-01	A	T	rs2252650
21-33245645-A-T	4.20e-21	-1.06e-01	AP000295.1	3.88e-01	A	T	rs2252650
21-33245645-A-T	4.20e-21	-1.06e-01	AP000295.1	3.88e-01	A	T	rs2252650
21-33245645-A-T	4.20e-21	-1.06e-01	AP000295.1	3.88e-01	A	T	rs2252650
21-33245738-A-T	8.99e-18	-9.95e-02	AP000295.1	4.01e-01	A	T	rs2284549
21-33245738-A-T	8.99e-18	-9.95e-02	AP000295.1	4.01e-01	A	T	rs2284549
21-33245738-A-T	8.99e-18	-9.95e-02	AP000295.1	4.01e-01	A	T	rs2284549
21-33245738-A-T	8.99e-18	-9.95e-02	AP000295.1	4.01e-01	A	T	rs2284549
21-33245980-G-A	2.24e-15	-8.51e-02	AP000295.1	3.86e-01	G	A	rs2284550
21-33245980-G-A	2.24e-15	-8.51e-02	AP000295.1	3.86e-01	G	A	rs2284550
21-33245980-G-A	2.24e-15	-8.51e-02	AP000295.1	3.86e-01	G	A	rs2284550
21-33245980-G-A	2.24e-15	-8.51e-02	AP000295.1	3.86e-01	G	A	rs2284550
21-33246008-A-G	9.29e-18	-9.94e-02	AP000295.1	4.01e-01	A	G	rs2284551
21-33246008-A-G	9.29e-18	-9.94e-02	AP000295.1	4.01e-01	A	G	rs2284551
21-33246008-A-G	9.29e-18	-9.94e-02	AP000295.1	4.01e-01	A	G	rs2284551
21-33246008-A-G	9.29e-18	-9.94e-02	AP000295.1	4.01e-01	A	G	rs2284551
21-33246134-G-A	2.50e-16	9.48e-02	AP000295.1	5.99e-01	G	A	rs12053666
21-33246134-G-A	2.50e-16	9.48e-02	AP000295.1	5.99e-01	G	A	rs12053666
21-33246134-G-A	2.50e-16	9.48e-02	AP000295.1	5.99e-01	G	A	rs12053666
21-33246134-G-A	2.50e-16	9.48e-02	AP000295.1	5.99e-01	G	A	rs12053666
21-33247140-A-G	6.28e-21	-1.05e-01	AP000295.1	3.88e-01	A	G	rs2073361
21-33247140-A-G	6.28e-21	-1.05e-01	AP000295.1	3.88e-01	A	G	rs2073361
21-33247140-A-G	6.28e-21	-1.05e-01	AP000295.1	3.88e-01	A	G	rs2073361
21-33247140-A-G	6.28e-21	-1.05e-01	AP000295.1	3.88e-01	A	G	rs2073361
21-33247902-C-T	6.44e-21	-1.05e-01	AP000295.1	3.88e-01	C	T	rs2834161
21-33247902-C-T	6.44e-21	-1.05e-01	AP000295.1	3.88e-01	C	T	rs2834161
21-33247902-C-T	6.44e-21	-1.05e-01	AP000295.1	3.88e-01	C	T	rs2834161
21-33247902-C-T	6.44e-21	-1.05e-01	AP000295.1	3.88e-01	C	T	rs2834161
21-33248146-G-A	7.34e-21	-1.05e-01	AP000295.1	3.88e-01	G	A	rs2834163
21-33248146-G-A	7.34e-21	-1.05e-01	AP000295.1	3.88e-01	G	A	rs2834163
21-33248146-G-A	7.34e-21	-1.05e-01	AP000295.1	3.88e-01	G	A	rs2834163
21-33248146-G-A	7.34e-21	-1.05e-01	AP000295.1	3.88e-01	G	A	rs2834163
21-33249643-A-C	2.43e-15	-8.49e-02	AP000295.1	3.85e-01	A	C	rs2834164
21-33249643-A-C	2.43e-15	-8.49e-02	AP000295.1	3.85e-01	A	C	rs2834164
21-33249643-A-C	2.43e-15	-8.49e-02	AP000295.1	3.85e-01	A	C	rs2834164
21-33250231-A-G	1.74e-15	-8.56e-02	AP000295.1	3.85e-01	A	G	rs2834165
21-33250231-A-G	1.74e-15	-8.56e-02	AP000295.1	3.85e-01	A	G	rs2834165
21-33250231-A-G	1.74e-15	-8.56e-02	AP000295.1	3.85e-01	A	G	rs2834165
21-33252612-A-G	3.19e-17	-9.80e-02	AP000295.1	3.93e-01	A	G	rs2236757
21-33252612-A-G	3.19e-17	-9.80e-02	AP000295.1	3.93e-01	A	G	rs2236757
21-33252612-A-G	3.19e-17	-9.80e-02	AP000295.1	3.93e-01	A	G	rs2236757
21-33253108-A-G	2.57e-16	-9.56e-02	AP000295.1	3.84e-01	A	G	rs2236758
21-33253108-A-G	2.57e-16	-9.56e-02	AP000295.1	3.84e-01	A	G	rs2236758
21-33253108-A-G	2.57e-16	-9.56e-02	AP000295.1	3.84e-01	A	G	rs2236758
21-33253693-T-G	2.79e-12	-7.79e-02	AP000295.1	3.76e-01	T	G	rs4817554
21-33253693-T-G	2.79e-12	-7.79e-02	AP000295.1	3.76e-01	T	G	rs4817554
21-33253693-T-G	2.79e-12	-7.79e-02	AP000295.1	3.76e-01	T	G	rs4817554
21-33254549-C-T	3.03e-16	-9.63e-02	AP000295.1	3.60e-01	C	T	rs9975538
21-33254549-C-T	3.03e-16	-9.63e-02	AP000295.1	3.60e-01	C	T	rs9975538
21-33254550-A-G	9.42e-13	-8.61e-02	AP000295.1	3.72e-01	A	G	rs9975448
21-33254550-A-G	9.42e-13	-8.61e-02	AP000295.1	3.72e-01	A	G	rs9975448
21-33255469-C-G	6.58e-15	-9.07e-02	AP000295.1	3.62e-01	C	G	rs11701402
21-33255469-C-G	6.58e-15	-9.07e-02	AP000295.1	3.62e-01	C	G	rs11701402
21-33256870-A-G	3.87e-14	8.78e-02	AP000295.1	6.40e-01	A	G	rs11911133
21-33256870-A-G	3.87e-14	8.78e-02	AP000295.1	6.40e-01	A	G	rs11911133
21-33258828-A-G	1.73e-14	8.89e-02	AP000295.1	6.40e-01	A	G	rs17860241
21-33258828-A-G	1.73e-14	8.89e-02	AP000295.1	6.40e-01	A	G	rs17860241
21-33259936-C-T	5.06e-13	8.71e-02	AP000295.1	6.28e-01	C	T	rs2300371
21-33259936-C-T	5.06e-13	8.71e-02	AP000295.1	6.28e-01	C	T	rs2300371
21-33260011-T-C	7.46e-15	9.05e-02	AP000295.1	6.40e-01	T	C	rs2250226
21-33260011-T-C	7.46e-15	9.05e-02	AP000295.1	6.40e-01	T	C	rs2250226
21-33261740-C-G	3.11e-16	9.79e-02	AP000295.1	6.33e-01	C	G	rs6517156
21-33261740-C-G	3.11e-16	9.79e-02	AP000295.1	6.33e-01	C	G	rs6517156
21-33262573-G-A	9.08e-16	9.72e-02	AP000295.1	6.35e-01	G	A	rs1131668
21-33262573-G-A	9.08e-16	9.72e-02	AP000295.1	6.35e-01	G	A	rs1131668
21-33262573-G-A	9.08e-16	9.72e-02	AP000295.1	6.35e-01	G	A	rs1131668
21-33262573-G-A	9.08e-16	9.72e-02	AP000295.1	6.35e-01	G	A	rs1131668
