# Supplementary material for: Investigation of target sequencing of SARS-CoV-2 and immunogenic GWAS profiling in host cells of COVID-19 in Vietnam
Source: BMC Infect Dis. 2022 Jun 19;22:558. doi: 10.1186/s12879-022-07415-1 (PMC9206857; doi:10.1186/s12879-022-07415-1)
Supplement: Supplementary file 6 — Additional file 6. Table S5. Tcell Mann: The overlapping SNPs between Tcell gene set (Mann et al.) with GWAS significant set. [file 12879_2022_7415_MOESM6_ESM.txt]

SNP	p_value	beta	gene	AF	REF	ALT	rsID
3-46407900-A-G	5.33e-12	1.34e-01	CCRL2	3.5e-02	A	G	rs11574442
3-46407900-A-G	5.33e-12	1.34e-01	CCRL2	3.5e-02	A	G	rs11574442
3-46407900-A-G	5.33e-12	1.34e-01	CCRL2	3.5e-02	A	G	rs11574442
3-46407900-A-G	5.33e-12	1.34e-01	CCRL2	3.5e-02	A	G	rs11574442
3-46408806-A-G	6.63e-12	1.34e-01	CCRL2	3.5e-02	A	G	rs3204850
3-46408806-A-G	6.63e-12	1.34e-01	CCRL2	3.5e-02	A	G	rs3204850
3-46408806-A-G	6.63e-12	1.34e-01	CCRL2	3.5e-02	A	G	rs3204850
3-46414050-C-T	5.73e-12	1.35e-01	CCRL2	3.5e-02	C	T	rs35568430
