# Supplementary material for: Investigation of target sequencing of SARS-CoV-2 and immunogenic GWAS profiling in host cells of COVID-19 in Vietnam
Source: BMC Infect Dis. 2022 Jun 19;22:558. doi: 10.1186/s12879-022-07415-1 (PMC9206857; doi:10.1186/s12879-022-07415-1)
Supplement: Supplementary file 7 — Additional file 7. Table S6. All genset: The overlapping SNPs between all gene set with GWAS significant set. [file 12879_2022_7415_MOESM7_ESM.txt]

SNP	p_value	beta	gene	AF	REF	ALT	rsID
19-10349293-G-A	7.11e-09	7.18e-02	TYK2	6.41e-01	G	A	rs35251378
19-10351837-C-T	5.36e-09	7.23e-02	TYK2	6.43e-01	C	T	rs11085725
19-10355447-C-T	8.24e-12	8.15e-02	TYK2	6.47e-01	C	T	rs11085727
19-10364976-C-A	2.86e-11	7.77e-02	TYK2	6.20e-01	C	A	rs2304256
19-10366391-A-G	1.01e-10	7.56e-02	TYK2	6.21e-01	A	G	rs34725611
21-33261740-C-G	3.11e-16	9.79e-02	AP000295.1	6.33e-01	C	G	rs6517156
21-33262573-G-A	9.08e-16	9.72e-02	AP000295.1	6.35e-01	G	A	rs1131668
3-46198157-C-T	1.79e-22	1.85e-01	CCR1	4.10e-02	C	T	rs34378541
3-46198680-T-G	3.73e-22	1.84e-01	CCR1	4.10e-02	T	G	rs17282922
3-46199334-A-T	1.39e-14	1.24e-01	CCR1	4.20e-02	A	T	rs34611049
3-46200037-G-C	2.45e-16	1.38e-01	CCR1	4.20e-02	G	C	rs35111399
3-46200985-T-C	7.56e-19	1.57e-01	CCR1	4.10e-02	T	C	rs13082995
3-46201124-C-T	1.69e-18	1.56e-01	CCR1	4.10e-02	C	T	rs3136673
3-46201294-T-C	2.53e-15	1.26e-01	CCR1	4.20e-02	T	C	rs3136672
3-46202782-C-T	5.11e-14	1.55e-01	CCR1	6.60e-02	C	T	rs3774630
3-46205325-A-G	9.15e-23	1.89e-01	CCR1	3.10e-02	A	G	rs13095940
3-46205462-C-T	7.90e-23	1.89e-01	CCR1	3.10e-02	C	T	rs13096307
3-46205605-A-T	7.93e-23	1.89e-01	CCR1	3.10e-02	A	T	rs13096371
3-46205965-A-G	8.14e-23	1.89e-01	CCR1	3.10e-02	A	G	rs34865316
3-46206093-G-A	8.07e-23	1.89e-01	CCR1	3.10e-02	G	A	rs3176826
3-46206733-G-T	6.98e-23	1.89e-01	CCR1	3.10e-02	G	T	rs3176825
3-46206894-T-C	6.91e-23	1.89e-01	CCR1	3.10e-02	T	C	rs3176824
3-46208231-A-G	7.88e-23	1.89e-01	CCR1	3.10e-02	A	G	rs34423195
3-46208438-A-T	2.78e-22	1.89e-01	CCR1	3.40e-02	A	T	rs3181080
3-46208517-G-A	8.48e-23	1.89e-01	CCR1	3.10e-02	G	A	rs34919616
3-46208883-T-C	1.11e-16	1.40e-01	CCR1	3.20e-02	T	C	rs41432345
3-46209093-A-C	3.87e-23	1.90e-01	CCR1	3.10e-02	A	C	rs3181078
3-46209242-C-T	4.55e-22	1.86e-01	CCR1	3.10e-02	C	T	rs3181076
3-46209308-A-G	8.38e-23	1.89e-01	CCR1	3.10e-02	A	G	rs35354367
3-46211014-G-C	9.28e-23	1.89e-01	CCR1	3.10e-02	G	C	rs34280313
3-46211723-T-C	1.46e-22	1.88e-01	CCR1	3.10e-02	T	C	rs13070099
3-46212108-C-G	6.24e-23	1.90e-01	CCR1	3.10e-02	C	G	rs34047458
3-46212116-A-C	1.40e-22	1.88e-01	CCR1	3.10e-02	A	C	rs35429781
3-46212298-T-C	3.18e-16	1.38e-01	CCR1	3.20e-02	T	C	rs13075270
3-46212321-G-A	1.88e-22	1.88e-01	CCR1	3.10e-02	G	A	rs13095946
3-46212488-A-C	3.43e-11	1.10e-01	CCR1	3.20e-02	A	C	rs34376347
3-46213300-T-C	9.71e-19	1.59e-01	CCR1	3.20e-02	T	C	rs13092160
3-45881593-A-C	7.94e-10	7.32e-02	CCR9	2.69e-01	A	C	rs1860264
3-45883461-T-C	1.37e-09	7.21e-02	CCR9	2.69e-01	T	C	rs6441930
3-45884551-C-T	5.56e-32	1.85e-01	AC099782.1	1.60e-02	C	T	rs74586549
3-45886267-T-C	3.78e-29	1.76e-01	AC099782.1	1.60e-02	T	C	rs7653372
3-45887277-G-A	4.12e-39	2.42e-01	CCR9	1.50e-02	G	A	rs34338823
3-45888730-A-G	1.35e-08	6.57e-02	CCR9	2.69e-01	A	G	rs6441932
3-45890490-C-G	2.02e-08	6.41e-02	CCR9	2.69e-01	C	G	rs9862611
3-45890915-G-A	4.20e-40	2.44e-01	CCR9	1.50e-02	G	A	rs71325091
3-45891355-A-G	2.19e-08	6.39e-02	CCR9	2.69e-01	A	G	rs6441933
3-45892155-A-C	2.64e-08	6.35e-02	CCR9	2.69e-01	A	C	rs9834860
3-45895453-G-C	6.10e-27	1.67e-01	CCR9	1.60e-02	G	C	rs6782814
3-45896341-G-T	1.43e-17	1.22e-01	CCR9	1.83e-01	G	T	rs3774641
3-45896597-T-G	1.72e-08	6.43e-02	CCR9	2.64e-01	T	G	rs1488371
3-45897524-G-A	2.01e-39	2.42e-01	CCR9	1.50e-02	G	A	rs17764980
3-45898310-G-A	2.94e-39	2.42e-01	CCR9	1.50e-02	G	A	rs17714101
3-45899144-A-C	1.59e-10	7.54e-02	CCR9	2.33e-01	A	C	rs1985463
3-45903640-A-C	3.29e-39	2.41e-01	CCR9	1.50e-02	A	C	rs17714228
3-45903795-T-A	1.71e-10	7.52e-02	CCR9	2.34e-01	T	A	rs875890
3-45905526-A-G	6.83e-39	2.40e-01	CCR9	1.50e-02	A	G	rs71325092
3-45939679-C-T	9.31e-48	2.49e-01	FYCO1	1.40e-02	C	T	rs2171531
3-45941984-T-A	2.14e-47	2.48e-01	FYCO1	1.40e-02	T	A	rs55920693
3-45943855-C-G	1.25e-36	1.89e-01	FYCO1	1.40e-02	C	G	rs6785091
3-45948381-C-T	4.28e-47	2.42e-01	FYCO1	1.40e-02	C	T	rs56332428
3-45948429-G-T	6.44e-48	2.46e-01	FYCO1	1.40e-02	G	T	rs71325095
3-45952153-C-T	7.51e-47	2.44e-01	FYCO1	1.40e-02	C	T	rs35501575
3-46012089-A-T	3.57e-44	2.35e-01	XCR1	5.00e-02	A	T	rs3851346
3-46012286-A-G	3.15e-14	8.26e-02	XCR1	3.07e-01	A	G	rs3851347
3-46012476-A-G	4.67e-44	2.35e-01	XCR1	5.00e-02	A	G	rs35883205
3-46012664-G-T	1.93e-35	1.86e-01	XCR1	5.00e-02	G	T	rs61650989
3-46013758-G-A	2.72e-35	1.85e-01	XCR1	5.10e-02	G	A	rs35669129
3-46014224-G-A	2.83e-45	2.51e-01	XCR1	0.00e+00	G	A	rs13081151
3-46014417-C-T	4.16e-32	1.80e-01	XCR1	5.10e-02	C	T	rs13081213
3-46014628-T-C	6.53e-15	8.51e-02	XCR1	3.08e-01	T	C	rs9849015
3-46014670-G-A	9.27e-36	1.87e-01	XCR1	5.10e-02	G	A	rs34168660
3-46014681-C-T	1.16e-43	2.32e-01	XCR1	5.10e-02	C	T	rs35751180
3-46015419-T-A	1.21e-34	1.84e-01	XCR1	5.10e-02	T	A	rs4362758
3-46015741-C-A	6.24e-10	1.21e-01	XCR1	4.80e-02	C	A	rs35921206
3-46016375-A-G	1.56e-34	1.83e-01	XCR1	5.20e-02	A	G	rs73833520
3-46017416-G-A	8.19e-43	2.31e-01	XCR1	5.10e-02	G	A	rs71327006
3-46017647-T-G	1.51e-14	8.39e-02	XCR1	3.05e-01	T	G	rs6764042
3-46017757-C-T	5.98e-42	2.30e-01	XCR1	5.10e-02	C	T	rs71327007
3-46017992-T-C	1.58e-34	1.83e-01	XCR1	5.20e-02	T	C	rs35454877
3-46019726-T-C	9.55e-43	2.31e-01	XCR1	5.10e-02	T	C	rs35334665
3-46019812-A-G	1.65e-34	1.83e-01	XCR1	5.20e-02	A	G	rs36040135
3-46020348-A-G	6.52e-26	1.62e-01	XCR1	5.20e-02	A	G	rs13074382
3-46020505-T-C	2.07e-34	1.83e-01	XCR1	5.20e-02	T	C	rs13097556
3-46021837-T-C	1.73e-34	1.83e-01	XCR1	5.20e-02	T	C	rs2230322
3-46022261-T-C	1.48e-34	1.83e-01	XCR1	5.20e-02	T	C	rs876668
3-46023126-G-C	2.69e-34	1.83e-01	XCR1	5.20e-02	G	C	rs60019065
3-46023134-C-G	1.28e-42	2.31e-01	XCR1	5.10e-02	C	G	rs71327009
3-46024271-G-A	1.76e-34	1.83e-01	XCR1	5.20e-02	G	A	rs35930050
3-46024471-G-A	1.79e-34	1.83e-01	XCR1	5.20e-02	G	A	rs34584867
3-46026015-T-G	1.18e-42	2.31e-01	XCR1	5.10e-02	T	G	rs35161099
3-46026833-T-C	8.58e-15	8.48e-02	XCR1	3.06e-01	T	C	rs7623190
3-46026981-A-G	2.58e-34	1.83e-01	XCR1	5.20e-02	A	G	rs35159820
3-46027272-A-C	1.33e-15	8.72e-02	XCR1	3.05e-01	A	C	rs7623460
3-46027343-G-T	1.22e-42	2.31e-01	XCR1	5.10e-02	G	T	rs71327010
3-46027718-G-A	1.85e-14	8.34e-02	XCR1	3.06e-01	G	A	rs1392290
3-46028081-A-C	2.01e-34	1.83e-01	XCR1	5.20e-02	A	C	rs13090194
3-46028845-C-G	1.96e-34	1.83e-01	XCR1	5.20e-02	C	G	rs59166269
3-46028861-A-C	1.90e-34	1.83e-01	XCR1	5.20e-02	A	C	rs57437758
3-46029589-G-A	1.12e-42	2.31e-01	XCR1	5.10e-02	G	A	rs34562820
3-46029971-C-G	4.33e-15	8.57e-02	XCR1	3.06e-01	C	G	rs6805094
3-46030271-T-C	2.41e-34	1.83e-01	XCR1	5.20e-02	T	C	rs13082697
3-46030376-A-G	2.12e-34	1.83e-01	XCR1	5.20e-02	A	G	rs13060287
3-46030514-G-A	4.01e-15	8.57e-02	XCR1	3.06e-01	G	A	rs13060901
3-46031027-G-A	9.56e-43	2.31e-01	XCR1	5.10e-02	G	A	rs34619093
3-46031138-C-T	2.08e-34	1.83e-01	XCR1	5.20e-02	C	T	rs68087193
3-46031212-G-A	9.53e-35	1.83e-01	XCR1	5.30e-02	G	A	rs2102055
3-46031276-G-A	1.82e-34	1.83e-01	XCR1	5.20e-02	G	A	rs2102056
3-46031347-C-T	1.85e-34	1.83e-01	XCR1	5.20e-02	C	T	rs2088690
3-46031822-T-C	1.85e-34	1.83e-01	XCR1	5.20e-02	T	C	rs34774687
3-46032431-A-G	1.84e-34	1.83e-01	XCR1	5.20e-02	A	G	rs35814488
3-46033219-G-A	3.00e-32	1.79e-01	None	5.20e-02	G	A	rs6790866
3-46033366-G-A	2.23e-34	1.83e-01	None	5.20e-02	G	A	rs6791016
3-46033598-A-C	2.22e-34	1.83e-01	None	5.20e-02	A	C	rs6780028
3-46035840-A-G	3.94e-34	1.83e-01	None	5.20e-02	A	G	rs2088692
3-46035898-T-C	2.74e-28	1.54e-01	None	9.70e-02	T	C	rs2088693
3-46036033-A-G	5.63e-15	8.53e-02	None	3.06e-01	A	G	rs4411920
3-46036800-C-T	5.61e-28	1.53e-01	None	9.70e-02	C	T	rs58552652
3-46038379-A-G	3.33e-28	1.54e-01	None	9.70e-02	A	G	rs13087776
3-46038532-A-T	2.68e-28	1.54e-01	None	9.70e-02	A	T	rs13088143
3-46038684-T-A	2.91e-28	1.54e-01	None	9.70e-02	T	A	rs13068410
3-46039420-C-T	1.78e-25	1.49e-01	None	9.70e-02	C	T	rs13094262
3-46039616-A-T	1.08e-28	1.55e-01	None	9.70e-02	A	T	rs34805664
3-46039814-T-C	1.04e-42	2.31e-01	None	5.10e-02	T	C	rs34438204
3-46039841-T-C	2.55e-28	1.54e-01	None	9.70e-02	T	C	rs35028116
3-46040215-C-T	2.09e-28	1.55e-01	None	9.70e-02	C	T	rs34610609
3-46040610-C-T	8.07e-11	7.39e-02	None	3.07e-01	C	T	rs6773335
3-46040989-G-A	1.23e-42	2.31e-01	None	5.10e-02	G	A	rs13063033
3-46041709-T-G	2.76e-28	1.54e-01	None	9.70e-02	T	G	rs13086534
3-46041865-G-C	2.80e-28	1.54e-01	None	9.70e-02	G	C	rs13064632
3-46042142-G-A	3.11e-28	1.54e-01	None	9.70e-02	G	A	rs34254987
3-46042449-G-T	3.27e-26	1.48e-01	None	9.70e-02	G	T	rs4683162
3-46042880-A-C	3.06e-28	1.54e-01	None	9.70e-02	A	C	rs4683163
3-46042969-A-G	2.91e-28	1.54e-01	None	9.70e-02	A	G	rs4683164
3-46043250-G-A	2.98e-28	1.54e-01	None	9.70e-02	G	A	rs34155121
3-46043457-C-A	2.31e-27	1.53e-01	None	9.70e-02	C	A	rs4234453
3-46043716-C-G	5.63e-14	1.20e-01	None	9.70e-02	C	G	rs75824352
3-46043829-A-G	1.21e-27	1.53e-01	None	9.70e-02	A	G	rs72901034
3-46044591-A-G	4.20e-28	1.54e-01	None	9.70e-02	A	G	rs12108042
3-46044732-T-C	5.63e-15	8.53e-02	None	3.07e-01	T	C	rs7646264
3-46044733-G-A	5.61e-15	8.53e-02	None	3.07e-01	G	A	rs7609756
3-46046500-G-A	1.10e-42	2.31e-01	None	5.10e-02	G	A	rs34679077
3-46046790-T-C	6.19e-28	1.53e-01	None	9.70e-02	T	C	rs34867672
3-46046844-G-T	2.40e-27	1.52e-01	None	9.70e-02	G	T	rs34924300
3-46047849-G-C	1.59e-27	1.52e-01	None	9.70e-02	G	C	rs4683166
3-46048521-G-A	6.15e-15	1.21e-01	None	9.70e-02	G	A	rs34386754
3-46048985-G-A	3.66e-27	1.52e-01	None	9.70e-02	G	A	rs7652478
3-46049065-A-G	2.82e-27	1.52e-01	None	9.70e-02	A	G	rs7642229
3-46049130-A-G	6.14e-27	1.51e-01	None	9.70e-02	A	G	rs7642320
3-46049566-A-G	3.63e-15	8.61e-02	None	3.06e-01	A	G	rs7642701
3-46050242-C-G	7.84e-15	8.52e-02	None	3.09e-01	C	G	rs35435608
3-46050796-A-T	1.38e-11	7.38e-02	None	3.09e-01	A	T	rs4683167
3-46050855-C-T	1.01e-09	6.79e-02	None	3.08e-01	C	T	rs4683168
3-46051851-T-C	4.70e-09	6.63e-02	None	3.09e-01	T	C	rs4314213
3-46052366-G-A	3.66e-15	8.60e-02	None	3.09e-01	G	A	rs13098271
3-46052571-A-G	1.54e-42	2.31e-01	None	5.30e-02	A	G	rs34863575
3-46052624-T-C	2.93e-09	6.65e-02	None	3.09e-01	T	C	rs2201984
3-46052970-A-G	1.10e-14	8.46e-02	None	3.08e-01	A	G	rs35657218
3-46053131-C-T	2.99e-16	9.20e-02	None	3.08e-01	C	T	rs34906043
3-46053270-G-A	4.19e-09	1.05e-01	None	5.40e-02	G	A	rs4339140
3-46053612-A-G	1.73e-42	2.31e-01	None	5.60e-02	A	G	rs35772789
3-46053844-T-C	1.72e-17	1.86e-01	None	5.30e-02	T	C	rs34339943
3-46054551-G-A	1.24e-22	1.91e-01	None	5.20e-02	G	A	rs34340587
3-46055306-T-C	1.15e-42	2.31e-01	None	5.20e-02	T	C	rs77399277
3-46057034-C-G	1.50e-42	2.31e-01	None	5.10e-02	C	G	rs34718164
3-46057662-C-T	1.51e-42	2.31e-01	None	5.10e-02	C	T	rs13096741
3-46058646-C-G	1.40e-42	2.31e-01	None	5.10e-02	C	G	rs35420565
3-46058802-G-C	1.36e-09	-6.97e-02	None	9.47e-01	G	C	rs2133663
3-46058999-C-T	1.53e-42	2.31e-01	None	5.10e-02	C	T	rs34047915
3-46059004-A-G	1.46e-09	-6.96e-02	None	9.47e-01	A	G	rs2173640
3-46059507-A-G	1.75e-09	-6.93e-02	None	9.47e-01	A	G	rs1392294
3-46059612-T-A	1.58e-09	-6.95e-02	None	9.47e-01	T	A	rs1392295
3-46059711-A-G	1.41e-09	-6.97e-02	None	9.47e-01	A	G	rs6766332
3-46059974-C-T	1.41e-42	2.31e-01	None	5.10e-02	C	T	rs71327014
3-46060681-G-C	1.30e-42	2.31e-01	None	5.10e-02	G	C	rs71327015
3-46062188-G-T	2.57e-42	2.30e-01	None	5.10e-02	G	T	rs34127208
3-46066006-A-G	3.53e-42	2.30e-01	None	5.50e-02	A	G	rs35516580
3-46066109-A-G	2.96e-42	2.30e-01	None	5.50e-02	A	G	rs34766614
3-46066755-G-A	2.02e-09	6.86e-02	None	2.91e-01	G	A	rs9824886
3-46066793-C-T	3.04e-29	1.67e-01	None	5.50e-02	C	T	rs9824651
3-46066908-G-A	2.86e-29	1.68e-01	None	5.50e-02	G	A	rs9825081
3-46069589-A-G	2.09e-29	1.68e-01	None	5.20e-02	A	G	rs9877748
3-46069721-T-C	9.71e-42	2.29e-01	None	5.20e-02	T	C	rs71327017
3-46070267-G-A	2.70e-29	1.68e-01	None	5.20e-02	G	A	rs9845382
3-46070377-G-A	9.73e-23	1.35e-01	None	5.30e-02	G	A	rs9845542
3-46070693-C-T	2.80e-09	6.77e-02	None	2.85e-01	C	T	rs1604069
3-46072724-A-G	4.23e-29	1.67e-01	None	5.20e-02	A	G	rs13069742
3-46072884-T-C	1.41e-09	6.97e-02	None	2.83e-01	T	C	rs9876587
3-46073346-A-G	3.41e-09	6.76e-02	None	2.85e-01	A	G	rs9870445
3-46073393-C-G	2.87e-09	6.81e-02	None	2.85e-01	C	G	rs1909595
3-46073607-A-G	1.82e-09	7.15e-02	None	2.84e-01	A	G	rs1909596
3-46073795-T-C	2.67e-09	6.80e-02	None	2.84e-01	T	C	rs9311386
3-46074098-A-C	3.16e-09	6.79e-02	None	2.85e-01	A	C	rs9311387
3-46074518-T-A	7.25e-42	2.30e-01	None	5.20e-02	T	A	rs13072267
3-46075295-G-A	4.08e-23	1.55e-01	None	5.30e-02	G	A	rs13098366
3-46075604-A-G	7.87e-42	2.29e-01	None	5.20e-02	A	G	rs36057789
3-46076468-A-G	9.53e-42	2.29e-01	None	5.20e-02	A	G	rs76647202
3-46076947-T-C	2.42e-30	1.71e-01	None	5.30e-02	T	C	rs35951367
3-46078299-T-C	1.44e-13	8.24e-02	None	2.82e-01	T	C	rs13434336
3-46078908-G-A	3.62e-09	6.77e-02	None	2.84e-01	G	A	rs1491959
3-46079025-A-G	7.54e-42	2.29e-01	None	5.20e-02	A	G	rs71327021
3-46081551-A-G	4.37e-42	2.31e-01	None	5.20e-02	A	G	rs13091868
3-46081563-C-T	5.74e-42	2.30e-01	None	5.20e-02	C	T	rs13092030
3-46081841-A-C	1.07e-25	1.47e-01	None	5.30e-02	A	C	rs9838450
3-46082347-T-G	2.74e-15	8.86e-02	None	2.83e-01	T	G	rs9990063
3-46082926-A-G	1.18e-41	2.29e-01	None	5.30e-02	A	G	rs17215981
3-46086065-G-A	1.15e-41	2.29e-01	None	5.20e-02	G	A	rs13089554
3-46087050-G-A	1.28e-41	2.29e-01	None	5.20e-02	G	A	rs13095717
3-46087217-T-C	5.88e-42	2.30e-01	None	5.20e-02	T	C	rs13075528
3-46087221-A-G	9.48e-42	2.29e-01	None	5.20e-02	A	G	rs13095602
3-46089651-T-C	6.58e-09	6.64e-02	None	2.84e-01	T	C	rs6800484
3-46089733-C-G	1.68e-41	2.29e-01	None	5.20e-02	C	G	rs71327023
3-46090789-C-T	7.15e-10	7.16e-02	None	2.84e-01	C	T	rs4682806
21-33216965-A-G	2.90e-08	7.05e-02	None	7.60e-01	A	G	rs9978523
21-33217506-A-G	2.32e-12	8.80e-02	None	6.11e-01	A	G	rs56079299
21-33218318-A-G	9.90e-12	8.70e-02	None	6.12e-01	A	G	rs62226130
21-33220817-T-C	6.48e-13	8.22e-02	None	7.64e-01	T	C	rs2186277
21-33220845-T-G	1.88e-12	8.85e-02	None	6.14e-01	T	G	rs2186278
21-33221269-G-C	1.69e-14	8.47e-02	None	7.63e-01	G	C	rs2186317
21-33221368-T-A	1.24e-12	8.93e-02	None	6.13e-01	T	A	rs62226131
21-33221405-T-A	1.43e-15	9.66e-02	None	6.13e-01	T	A	rs62226132
21-33222950-A-G	4.71e-09	7.54e-02	None	7.62e-01	A	G	rs12482968
21-33224445-C-T	1.58e-15	9.64e-02	None	6.06e-01	C	T	rs62226152
21-33226080-A-C	1.35e-14	8.47e-02	AP000295.1	7.68e-01	A	C	rs1476415
21-33226779-G-A	7.19e-16	9.71e-02	AP000295.1	6.06e-01	G	A	rs4553897
21-33228203-G-T	5.83e-16	9.67e-02	AP000295.1	6.06e-01	G	T	rs12627039
21-33229941-T-G	1.70e-15	8.81e-02	AP000295.1	7.65e-01	T	G	rs9975738
21-33230000-C-A	5.24e-20	1.04e-01	AP000295.1	6.13e-01	C	A	rs17860115
21-33230629-T-C	3.38e-20	1.04e-01	AP000295.1	6.13e-01	T	C	rs12482556
21-33230944-C-G	4.14e-20	1.04e-01	AP000295.1	6.13e-01	C	G	rs11088247
21-33231575-C-A	9.50e-10	7.11e-02	AP000295.1	7.51e-01	C	A	rs2248202
21-33232252-G-A	5.75e-20	1.04e-01	AP000295.1	6.13e-01	G	A	rs2300370
21-33233473-C-T	1.75e-16	9.68e-02	AP000295.1	6.00e-01	C	T	rs2248420
21-33234329-A-C	3.29e-20	1.04e-01	AP000295.1	6.13e-01	A	C	rs2834154
21-33234918-A-G	6.06e-09	6.85e-02	AP000295.1	7.56e-01	A	G	rs6517152
21-33235131-G-A	7.84e-20	1.03e-01	AP000295.1	6.13e-01	G	A	rs6517153
21-33235565-C-G	9.71e-17	9.75e-02	AP000295.1	6.00e-01	C	G	rs17860142
21-33237200-G-A	9.55e-16	9.41e-02	AP000295.1	6.00e-01	G	A	rs3153
21-33237291-T-G	1.28e-15	8.77e-02	AP000295.1	7.54e-01	T	G	rs1137779
21-33237639-A-G	1.70e-19	1.02e-01	AP000295.1	6.13e-01	A	G	rs9636867
21-33238182-T-C	2.81e-16	8.87e-02	AP000295.1	7.54e-01	T	C	rs1131964
21-33239013-C-T	8.59e-16	9.42e-02	AP000295.1	6.00e-01	C	T	rs12482014
21-33239240-T-C	5.90e-16	9.44e-02	AP000295.1	5.99e-01	T	C	rs12482193
21-33239266-C-G	6.55e-19	1.02e-01	AP000295.1	6.13e-01	C	G	rs12482060
21-33239425-C-T	6.09e-16	9.46e-02	AP000295.1	6.00e-01	C	T	rs17860165
21-33239687-A-G	4.50e-15	8.72e-02	AP000295.1	7.55e-01	A	G	rs8127500
21-33240996-A-G	5.04e-19	1.00e-01	AP000295.1	6.13e-01	A	G	rs17860169
21-33241950-T-G	1.36e-18	9.92e-02	AP000295.1	6.12e-01	T	G	chr21:33241950:T:G
21-33242529-G-A	1.03e-20	-1.05e-01	AP000295.1	3.87e-01	G	A	rs9976829
21-33242682-G-C	2.60e-13	-9.39e-02	AP000295.1	3.85e-01	G	C	chr21:33242682:G:C
21-33242905-T-C	4.07e-21	-1.07e-01	AP000295.1	3.86e-01	T	C	rs13050728
21-33244240-A-G	2.93e-17	-9.89e-02	AP000295.1	4.00e-01	A	G	rs2834157
21-33244618-C-A	1.32e-20	-1.05e-01	AP000295.1	3.82e-01	C	A	rs2236756
21-33244908-T-C	9.98e-17	-9.72e-02	AP000295.1	3.88e-01	T	C	rs2834158
21-33245424-A-G	4.46e-21	-1.06e-01	AP000295.1	3.88e-01	A	G	rs2252639
21-33245645-A-T	4.20e-21	-1.06e-01	AP000295.1	3.88e-01	A	T	rs2252650
21-33245738-A-T	8.99e-18	-9.95e-02	AP000295.1	4.01e-01	A	T	rs2284549
21-33245980-G-A	2.24e-15	-8.51e-02	AP000295.1	3.86e-01	G	A	rs2284550
21-33246008-A-G	9.29e-18	-9.94e-02	AP000295.1	4.01e-01	A	G	rs2284551
21-33246134-G-A	2.50e-16	9.48e-02	AP000295.1	5.99e-01	G	A	rs12053666
21-33247140-A-G	6.28e-21	-1.05e-01	AP000295.1	3.88e-01	A	G	rs2073361
21-33247902-C-T	6.44e-21	-1.05e-01	AP000295.1	3.88e-01	C	T	rs2834161
21-33248146-G-A	7.34e-21	-1.05e-01	AP000295.1	3.88e-01	G	A	rs2834163
21-33249643-A-C	2.43e-15	-8.49e-02	AP000295.1	3.85e-01	A	C	rs2834164
21-33250231-A-G	1.74e-15	-8.56e-02	AP000295.1	3.85e-01	A	G	rs2834165
21-33252612-A-G	3.19e-17	-9.80e-02	AP000295.1	3.93e-01	A	G	rs2236757
21-33253108-A-G	2.57e-16	-9.56e-02	AP000295.1	3.84e-01	A	G	rs2236758
21-33253693-T-G	2.79e-12	-7.79e-02	AP000295.1	3.76e-01	T	G	rs4817554
21-33254549-C-T	3.03e-16	-9.63e-02	AP000295.1	3.60e-01	C	T	rs9975538
21-33254550-A-G	9.42e-13	-8.61e-02	AP000295.1	3.72e-01	A	G	rs9975448
21-33255469-C-G	6.58e-15	-9.07e-02	AP000295.1	3.62e-01	C	G	rs11701402
21-33256870-A-G	3.87e-14	8.78e-02	AP000295.1	6.40e-01	A	G	rs11911133
21-33258828-A-G	1.73e-14	8.89e-02	AP000295.1	6.40e-01	A	G	rs17860241
21-33259936-C-T	5.06e-13	8.71e-02	AP000295.1	6.28e-01	C	T	rs2300371
21-33260011-T-C	7.46e-15	9.05e-02	AP000295.1	6.40e-01	T	C	rs2250226
3-46407900-A-G	5.33e-12	1.34e-01	CCRL2	3.50e-02	A	G	rs11574442
3-46408806-A-G	6.63e-12	1.34e-01	CCRL2	3.50e-02	A	G	rs3204850
3-46414050-C-T	5.73e-12	1.35e-01	CCRL2	3.50e-02	C	T	rs35568430
